# Supplementary material for: A Layered Adopter-Structure Model for the Download of COVID-19 Contact Tracing Apps: A System Dynamics Study for mHealth Penetration
Source: Int J Environ Res Public Health. 2022 Apr 4;19(7):4331. doi: 10.3390/ijerph19074331 (PMC8998972; doi:10.3390/ijerph19074331)
Supplement: Supplementary file 1 [file ijerph-19-04331-s001.zip]

Archive with 1 entries (1 files):
- ijerph-1632268-supplementary.pdf
